# Supplementary material for: A Novel Genetic Variant in MBD5 Associated with Severe Epilepsy and Intellectual Disability: Potential Implications on Neural Primary Cilia
Source: Int J Mol Sci. 2023 Aug 9;24(16):12603. doi: 10.3390/ijms241612603 (PMC10454663; doi:10.3390/ijms241612603)
Supplement: Supplementary file 1 [file ijms-24-12603-s001.zip]

Archive with 1 entries (1 files):
- ijms-2533004-supplementary.pdf
